# Supplementary material for: A Proof-of-Concept Analysis of Plasma-Derived Exosomal microRNAs in Interstitial Pulmonary Fibrosis Secondary to Antisynthetase Syndrome
Source: Int J Mol Sci. 2022 Nov 23;23(23):14579. doi: 10.3390/ijms232314579 (PMC9735694; doi:10.3390/ijms232314579)
Supplement: Supplementary file 1 [file ijms-23-14579-s001.zip]

Archive with 1 entries (1 files):
- ijms-2007864-supplementary.pdf
